# Supplementary material for: A Morphometric Analysis of the Santolina chamaecyparissus Complex (Asteraceae)
Source: Plants (Basel). 2022 Dec 9;11(24):3458. doi: 10.3390/plants11243458 (PMC9785004; doi:10.3390/plants11243458)
Supplement: Supplementary file 1 [file plants-11-03458-s001.zip]

Archive with 1 entries (1 files):
- plants-2069814-supplementary.pdf
